# Supplementary material for: Epidemiology of Giardia duodenalis infection in ruminant livestock and children in the Ismailia province of Egypt: insights by genetic characterization
Source: Parasit Vectors. 2014 Jul 11;7:321. doi: 10.1186/1756-3305-7-321 (PMC4230635; doi:10.1186/1756-3305-7-321)
Supplement: Additional file 2 — Summary of genetic characterization of Giardia samples by PCR. [file 1756-3305-7-321-S2.xlsx]

## Sheet: Sheet1
		TPI						BG						GDH
Original Nr.	Host	Assemblage	Double Peaks	GenBank Nr.	Identity %	Sequence length		Assemblage	Double Peaks	GenBank Nr.	Identity %	Sequence length		Assemblage	Double Peaks	GenBank Nr.	Identity %	Sequence length
4/C5	Cattle	E*	1	JF792421	98	393		E	0	EU726986	99	475		E	2	JX839874	99	393
6/C3	Cattle	A	3	JN587406	99	490		E	3	EU726986	99	475		E	1	JF792407	100	393
7a/C9	Cattle	E	0	JN162348	100	490		E	1	JN812335	99	475		E	1	JX839874	99	393
8b/C11	Cattle	A	0	EU518563	99	490		N						N
9a/C1	Cattle	E	0	JF792421	99	490		N						N
10/C11	Cattle	AII	0	JN587406	100	490		N						N
18a/C5	Cattle	A	1	JX845471	99	490		N						N
18d/B14	Buffalo	A	0	EU518563	100	490		N						N
19b/C4	Cattle	E	0	JQ928716	100	490		E	1	EU726984	100	475		E	0	JX839874	100	393
21a/C16	Cattle	E	1	JF792417	100	490		E	1	EU726984	99	475		E	0	JX839874	100	393
22a/B3	Buffalo	E	0	JF792417	100	490		E	1	EU726984	99	475		E	1	JX839874	100	393
30c/B11	Buffalo	N						E	0	FJ472822	100	475		E	0	JX839874	100	393
31a/C1	Cattle	E	2	JQ928716	99	490		E	0	EU726980	100	475		E	1	JX839874	99	364
31a/C4	Cattle	E/A	16	JQ837808	96	490		E	0	FJ472822	100	475		E	1	JX839874	99	393
31c/C8	Cattle	E	0	JF792417	99	490		E	1	EU726980	100	475		E	0	JX839874	100	393
32a/C3	Cattle	E	0	JF792417	99	490		E	0	FJ472822	100	475		E	0	JX839874	100	393
34/C3	Cattle	N						N						E	1	JF792402	100	393
34/C4	Cattle	E	0	JQ928716	100	490		E	0	EU726980	100	475		E	0	JF957622	100	393
34/C9	Cattle	N						N						E	0	DQ182606	100	393
35a/C2	Cattle	E	1	JF792417	99	490		E	0	EU726984	100	475		E	1	JX839874	100	393
35c/C8	Cattle	E	0	JF792417	100	490		E	0	EU726984	100	475		E	1	DQ182606	100	393
42c/B9	Buffalo	E	1	JN162348	99	490		E	0	FJ472822	100	475		N
32c/C9	Cattle	E*	0	JQ928716	99	453		E	0	EU726980	100	475		E	0	JX839874	100	393
32a/C2	Cattle	E	0	JN162348	100	490		E	0	FJ472822	100	475		E	2	JX839874	99	393
40b/C7	Cattle	E	0	JN162348	100	490		E	0	FJ472822	100	475		E	3	JX839874	99	393
40c/C10	Cattle	E	0	JN162348	100	490		E	0	FJ472822	100	475		E	0	JX839874	100	393
41a/C1	Cattle	E	0	JN162348	100	490		E	0	FJ472822	100	475		E	3	JX839874	99	393
42a/C3	Cattle	A	0	JX845471	99	490		E	0	EU726980	100	475		E	1	JF792402	100	393
42c/B7	Buffalo	E	1	JN162348	99	490		E	0	FJ472822	100	475		E	2	JF792407	100	393
43a/B1	Buffalo	E	0	JN162348	100	490		E	0	FJ472822	100	475		E	3	JX839874	99	393
43a/C2	Cattle	E	0	EF654692	100			E	0	FJ472822	100	475		E	3	JX839874	99	393
44b/C5	Cattle	E	0	JN162348	100	490		E	0	FJ472822	100	475		E	1	JF792405	99	383
H63	Human	B	5	KC313920	99	490		B	0	KC313941	100	475		B	2	HQ616623	100	393
H66	Human	B	2	JN587407	99	490		B	4	KC313944	99	475		B	2	JX448643	99	393
H68	Human	B	0	JF918519	99	490		B	0	KC313941	99	475		B	0	HM136889	100	393
H69	Human	N						B	0	KC313941	100	475		B	0	HM136891	99	393
H67	Human	AII	0	JN587406	100	490		AII	0	KC313946	100	475		N
H79	Human	B	0	KC313920	100	490		B	1	KC313944	99	475		B	4	GQ502957	99	393
H86	Human	B	0	GU564283	99	490		B	0	KC313941	100	475		A/B	8	KC313938	99	393
H90	Human	B	1	JN587407	99	490		B	4	KC313944	99	475		B	3	AY178753	99	393
H99	Human	AII	0	JN587406	100	490		AII	0	KC313946	100	475		AII	0	JN616251	100	393
H150	Human	B	0	AB480874	100	490		B	0	KC313944	99	475		B	0	HM136889	99	393
8a/C6	Cattle	E	3	JF792421	99	490		E	1	FJ472822	100	475		E	0	JX839874	100	393
10/C6	Cattle	E*	0	JF792417	99	459		E	0	EU726980	100	475		E	0	JX839874	100	393
19d/C11	Cattle	N						E	0	EU726984	99	475		N
21b/C19	Cattle	E*	0	JF792417	99	460		E	0	EU726984	99	475		A*		JN616251	100	365
17/C2	Cattle	E	0	JF792421	99	490		N						E	0	JX839874	100	393
24b/C5	Cattle	E	2	JF792417	99	490		E	0	EU726986	100	475		E	0	DQ182606	99	393
8a/C8	Cattle	E	0	JN162348	100	490		E	1	JN812335	100	475		E	0	DQ182606	100	393
H87	Human	N						N						B	0	JX972186	99	393
36a/C1	Cattle	N						N						E	0	JF792407	99	393
45/C5	Cattle	E*	0	JQ928716	99	449		E	1	EU726980	99	475		E	0	JX839874	100	393
48/C6	Cattle	E	0	JF792417	100	490		E	0	JN812335	100	475		E	0	JF792402	99	393
51a/B2	Buffalo	N						E	0	JN812335	100	475		E	0	JX839874	100	393
54b/C7	Cattle	AI	0	JX845471	100	490		N						N
H77	Human	AII	0	JN587406	100	490		A	0	KC313945	99	475		AII	0	JN616251	100	393
H88	Human	B	2	JF918519	99	490		B	2	KC313941	100	475		B	3	HQ616623	99	393
5a/C1	Cattle	E	0	JN162348	100	490		E	2	GQ337972	99	475		E	1	JX839874	99	393
7a/C1	Cattle	E	2	JF792417	99	490		E	0	FJ472822	100	475		E	0	JX839874	100	393
18d/B13	Buffalo	A	3	JN587406	99	490		N						N
21b/C21	Cattle	E	0	JF792417	99	490		E	0	EU726984	99	475		E	0	DQ182606	100	393
31b/C7	Cattle	E	0	JF792417	100	490		E	2	JN812335	99	475		E	1	JX839874	99	393
32c/C8	Cattle	E	1	JF792417	99	490		E	0	EU726984	100	475		E	0	DQ182606	100	393
33c/B7	Buffalo	E	0	JF792417	100	490		E	2	JN812335	99	475		E	1	JX839874	99	393
34/C18	Cattle	E	1	JF792417	99	490		N						E	2	JX839874	99	393
66a/C1	Cattle	E	0	JF792421	100	490		E	1	EU726985	99	475		E	5	JX839874	99	393
63b/C4	Cattle	E	0	JF792421	100	490		E	0	EU726985	100	475		N
2a/C2	Cattle	N						N						E	0	DQ182606	99	393
36c/C10	Cattle	E*	1	JQ928716	99	459		N						E	0	JF792402	100	393
8b/C11	Cattle	E	0	JF792421	100	490		E	0	EU726980	100	475		N
27a/C1	Cattle	N						N						E	2	JX839874	99	393
20d/C16	Cattle	N						N						E	0	JF792402	100	393
55d/B11	Buffalo	N						N						E	0	JF792407	100	363
4/C2	Cattle	A	0	EU518563	100	490		N						N
14b/C5	Cattle	A	5	JN587406	99	490		N						N
53b/C5	Cattle	E	0	JQ928716	100	490		E	0	EU726980	100	475		N
55c/B10	Buffalo	E	0	JF792421	99	490		N						E	0	JX839874	100	393
19d/C14	Cattle	E	0	JF792417	99	490		E	0	EU726980	100	475		E	0	JF792402	100	393
22e/C13	Cattle	E	0	JF792417	99	490		E	0	EU726980	99	475		E	0	DQ182606	99	393
15d/C10	Cattle	N						N						E/A	24	JX839874	94	393
19a/C3	Cattle	E*	0	JQ928716	99	453		A	0	JX972183	99	475		N
H31	Human	N						N						E	0	DQ182606	100	393
H19	Human	B	0	EU041759	99	490		N						N
H43	Human	B	5	KC313920	99	490		B	0	JF918495	99	475		B	0	HM747995	100	393
H141	Human	AII	0	JN587406	100	490		N						N
H64	Human	AII	0	JN587406	100	490		A	0	KC313946	100	475		A	0	JN616251	100	366
H33	Human	B	0	JF918523	99	490		N						N
H74	Human	N						B	0	KC313944	99	475		B	0	JX972186	99	393
H131	Human	N						N						B	0	JQ700430	99	393
H135	Human	N						A/E	23	JX972183	95	475		E	0	HQ398327	99	363
*	only one sequencing direction readable
